# Supplementary material for: Genetic interaction effects reveal lipid-metabolic and inflammatory pathways underlying common metabolic disease risks
Source: BMC Med Genomics. 2018 Jun 20;11:54. doi: 10.1186/s12920-018-0373-7 (PMC6011398; doi:10.1186/s12920-018-0373-7)
Supplement: Supplementary file 1 — List of top-ranked pathways associated with type 1 diabetes. (XLSX 20 kb) [file 12920_2018_373_MOESM1_ESM.xlsx]

## Sheet: t2d_path_pv
Type 1 Diabetes
Pathway Name	Reactome Code	No. of SNPs	AUC (CL)	95% c.i. (+/-)	AUC (IL)	P	FDR
Binding of TCF/LEF:CTNNB1 to target gene promoters	R-HSA-4411364	191	0.550226	0.016622	0.544373	1.82479e-06	0.0018458
Incretin synthesis, secretion, and inactivation	R-HSA-400508	379	0.549723	0.016623	0.545688	2.33646e-06	0.0018458
Synthesis, secretion, and inactivation of Glucagon-like Peptide-1 (GLP-1)	R-HSA-381771	326	0.548053	0.016626	0.5427	5.21976e-06	0.00274908
Glycerophospholipid biosynthesis	R-HSA-1483206	2423	0.544017	0.016632	0.51802	3.27348e-05	0.0126522
Potassium Channels	R-HSA-1296071	3303	0.543553	0.016632	0.53104	4.00386e-05	0.0126522
SALM protein interactions at the synapses	R-HSA-8849932	1336	0.541651	0.016634	0.49585	8.95316e-05	0.0235766
Peptide ligand-binding receptors	R-HSA-375276	3073	0.539653	0.016636	0.515235	0.000201114	0.0453943
HDR through Homologous Recombination (HR) or Single Strand Annealing (SSA)	R-HSA-5693567	1686	0.539307	0.016637	0.529157	0.000230502	0.0455242
Repression of WNT target genes	R-HSA-4641265	336	0.538917	0.016637	0.537083	0.000268451	0.047128
Tachykinin receptors bind tachykinins	R-HSA-380095	119	0.538521	0.016637	0.52498	0.000781182	0.0685704
HDR through Homologous Recombination (HRR)	R-HSA-5685942	1168	0.538109	0.016638	0.523313	0.000366477	0.0579034
Activation, myristolyation of BID and translocation to mitochondria	R-HSA-75108	80	0.537848	0.016638	0.488838	0.00104515	0.0735698
Immunoregulatory interactions between a Lymphoid and a non-Lymphoid cell	R-HSA-198933	1885	0.537696	0.016638	0.51402	0.000428676	0.0579996
DNA Double-Strand Break Repair	R-HSA-5693532	2366	0.537494	0.016638	0.52078	0.000462572	0.0579996
Formation of the beta-catenin:TCF transactivating complex	R-HSA-201722	737	0.537411	0.016638	0.537266	0.000477212	0.0579996
Homology Directed Repair	R-HSA-5693538	1797	0.536699	0.016639	0.524429	0.000621809	0.0685513
TP53 Regulates Transcription of Genes Involved in Cytochrome C Release	R-HSA-6803204	392	0.536468	0.016639	0.495614	0.00067688	0.0685513
FRS-mediated FGFR1 signaling	R-HSA-5654693	408	0.536399	0.016639	0.505246	0.00069419	0.0685513
Deactivation of the beta-catenin transactivating complex	R-HSA-3769402	700	0.53612	0.016639	0.530725	0.000768471	0.0685704
Unfolded Protein Response (UPR)	R-HSA-381119	1344	0.535515	0.016636	0.535515	0.000955625	0.0735698
Activation of PUMA and translocation to mitochondria	R-HSA-139915	181	0.535407	0.01664	0.504194	0.000993186	0.0735698
Telomere C-strand synthesis initiation	R-HSA-174430	85	0.535219	0.01664	0.509661	0.00306222	0.100557
DNA replication initiation	R-HSA-68952	85	0.535219	0.01664	0.509661	0.00106185	0.0735698
Metabolism of water-soluble vitamins and cofactors	R-HSA-196849	2489	0.535183	0.016641	0.535183	0.00107549	0.0735698
Ketone body metabolism	R-HSA-74182	213	0.535012	0.01664	0.529131	0.00114253	0.0735698
Class A/1 (Rhodopsin-like receptors)	R-HSA-373076	5389	0.534959	0.01664	0.517179	0.00116408	0.0735698
Processing of DNA double-strand break ends	R-HSA-5693607	1078	0.534416	0.01664	0.531838	0.00140758	0.0855376
Fanconi Anemia Pathway	R-HSA-6783310	441	0.534215	0.01664	0.532356	0.00150907	0.0883083
RNA Polymerase I Promoter Escape	R-HSA-73772	419	0.53409	0.01664	0.483082	0.00157554	0.0889053
G beta:gamma signalling through PI3Kgamma	R-HSA-392451	843	0.533953	0.01664	0.513341	0.00165148	0.0899774
Activation of ATR in response to replication stress	R-HSA-176187	565	0.533707	0.01664	0.530188	0.00179638	0.0946092
Major pathway of rRNA processing in the nucleolus and cytosol	R-HSA-6791226	1966	0.533528	0.016641	0.530552	0.00190906	0.0973007
Metabolism of proteins	R-HSA-392499	27332	0.533417	0.016629	0.533417	0.00198217	0.0978696
RNA Polymerase I Transcription Termination	R-HSA-73863	433	0.533239	0.016641	0.481873	0.00210479	0.0981612
SHC-mediated cascade:FGFR2	R-HSA-5654699	364	0.533188	0.016641	0.510779	0.00214118	0.0981612
SHC1 events in ERBB4 signaling	R-HSA-1250347	891	0.53314	0.016641	0.503043	0.00217596	0.0981612
Metabolism of lipids and lipoproteins	R-HSA-556833	15955	0.533058	0.016641	0.528282	0.00223658	0.0981612
Adaptive Immune System	R-HSA-1280218	14855	0.532831	0.016641	0.514828	0.00241256	0.100557
DNA Repair	R-HSA-73894	4575	0.532615	0.016641	0.520939	0.00259171	0.100557
Synthesis of Ketone Bodies	R-HSA-77111	197	0.532302	0.016641	0.526974	0.00287296	0.100557
FRS-mediated FGFR3 signaling	R-HSA-5654706	338	0.532282	0.016641	0.513965	0.00289185	0.100557
Recognition of DNA damage by PCNA-containing replication complex	R-HSA-110314	467	0.532263	0.016641	0.510149	0.0029099	0.100557
Downstream signaling of activated FGFR3	R-HSA-5654708	418	0.532235	0.016641	0.518121	0.00293668	0.100557
Vitamin B5 (pantothenate) metabolism	R-HSA-199220	289	0.53211	0.016641	0.529126	0.00305901	0.100557
Protein-protein interactions at synapses	R-HSA-6794362	3805	0.532083	0.016641	0.507943	0.00308604	0.100557
FRS-mediated FGFR2 signaling	R-HSA-5654700	417	0.532039	0.016641	0.515416	0.00313056	0.100557
SHC-mediated cascade:FGFR1	R-HSA-5654688	355	0.532015	0.016641	0.500383	0.00315508	0.100557
GPCR ligand binding	R-HSA-500792	7918	0.532011	0.016641	0.5226	0.00315919	0.100557
rRNA processing	R-HSA-72312	2220	0.532	0.016641	0.526243	0.0031705	0.100557
Hedgehog 'on' state	R-HSA-5632684	1303	0.531864	0.016641	0.504521	0.00331345	0.100557
Activation of the pre-replicative complex	R-HSA-68962	385	0.531774	0.016641	0.519176	0.00341126	0.100557
RNA Polymerase I Chain Elongation	R-HSA-73777	556	0.53177	0.016641	0.49452	0.00341567	0.100557
SHC-mediated cascade:FGFR3	R-HSA-5654704	285	0.531728	0.016641	0.507841	0.00346226	0.100557
Oncogene Induced Senescence	R-HSA-2559585	437	0.531718	0.016641	0.527216	0.00347344	0.100557
PTK6 Regulates Proteins Involved in RNA Processing	R-HSA-8849468	163	0.531694	0.016641	0.499732	0.0035004	0.100557
Downstream signaling of activated FGFR1	R-HSA-5654687	563	0.531315	0.016641	0.511482	0.00395223	0.111509
GTP hydrolysis and joining of the 60S ribosomal subunit	R-HSA-72706	1082	0.531052	0.016641	0.507106	0.00429625	0.119089
Downstream signaling of activated FGFR2	R-HSA-5654696	497	0.530933	0.016641	0.51922	0.00446066	0.121515
Ca2+ activated K+ channels	R-HSA-1296052	490	0.530815	0.016642	0.527002	0.0046293	0.121745
Adrenoceptors	R-HSA-390696	152	0.530752	0.016642	0.497876	0.00472168	0.121745
Immune System	R-HSA-168256	35835	0.530688	0.016642	0.501458	0.00481724	0.121745
Scavenging by Class A Receptors	R-HSA-3000480	628	0.530679	0.016642	0.522193	0.00483082	0.121745
RNA Polymerase I Transcription Initiation	R-HSA-73762	668	0.530616	0.016642	0.478031	0.00492683	0.121745
rRNA processing in the nucleus and cytosol	R-HSA-8868773	2076	0.530613	0.016642	0.529493	0.00493144	0.121745
Generic Transcription Pathway	R-HSA-212436	12548	0.530363	0.016642	0.530363	0.00533004	0.127853
RNA Polymerase I Promoter Clearance	R-HSA-73854	834	0.530324	0.016642	0.487131	0.00539478	0.127853
Regulation of TP53 Activity through Phosphorylation	R-HSA-6804756	1444	0.530304	0.016642	0.525848	0.00542825	0.127853
G2 Phase	R-HSA-68911	52	0.530211	0.016642	0.522111	0.0099	0.169892
Eukaryotic Translation Initiation	R-HSA-72613	1164	0.530202	0.016642	0.504454	0.00560191	0.127853
Cap-dependent Translation Initiation	R-HSA-72737	1164	0.530202	0.016642	0.504454	0.00560191	0.127853
Binding and Uptake of Ligands by Scavenger Receptors	R-HSA-2173782	1195	0.530166	0.016642	0.5194	0.00566439	0.127853
ATF6 (ATF6-alpha) activates chaperones	R-HSA-381033	240	0.530097	0.016642	0.522761	0.0057859	0.128419
G2/M Checkpoints	R-HSA-69481	1923	0.53006	0.016642	0.53006	0.00585202	0.128419
Gene Expression	R-HSA-74160	24065	0.529942	0.016641	0.529942	0.00606747	0.130144
ATF6 (ATF6-alpha) activates chaperone genes	R-HSA-381183	212	0.529927	0.016642	0.5198	0.00609537	0.130144
Translesion synthesis by REV1	R-HSA-110312	259	0.529752	0.016642	0.528698	0.00642943	0.135447
Vitamin B1 (thiamin) metabolism	R-HSA-196819	115	0.5297	0.016642	0.498084	0.00653183	0.135793
RNA Polymerase I Transcription	R-HSA-73864	852	0.529552	0.016642	0.488318	0.00683133	0.138371
Regulation of TP53 Degradation	R-HSA-6804757	539	0.529548	0.016642	0.525146	0.00683959	0.138371
Activation of Matrix Metalloproteinases	R-HSA-1592389	570	0.52951	0.016642	0.505453	0.00691854	0.138371
Cellular responses to stress	R-HSA-2262752	5875	0.529313	0.016639	0.529313	0.00734111	0.144987
TNF receptor superfamily (TNFSF) members mediating non-canonical NF-kB pathway	R-HSA-5676594	233	0.5291	0.016642	0.501423	0.00782391	0.151158
Regulation of TP53 Activity	R-HSA-5633007	2607	0.529091	0.01664	0.529091	0.00784492	0.151158
Pyruvate metabolism	R-HSA-70268	383	0.529006	0.016642	0.518079	0.00804588	0.151564
Regulation of TP53 Expression and Degradation	R-HSA-6806003	579	0.529001	0.016642	0.525453	0.00805785	0.151564
mRNA decay by 3' to 5' exoribonuclease	R-HSA-429958	227	0.528787	0.016642	0.528787	0.00858504	0.159581
Cell-Cell communication	R-HSA-1500931	5260	0.528608	0.016642	0.494684	0.00904946	0.166257
Degradation of beta-catenin by the destruction complex	R-HSA-195253	1202	0.528547	0.01664	0.528547	0.00921277	0.166931
STAT6-mediated induction of chemokines	R-HSA-3249367	28	0.528517	0.016642	0.525437	0.01	0.169892
