# Supplementary material for: Genetic interaction effects reveal lipid-metabolic and inflammatory pathways underlying common metabolic disease risks
Source: BMC Med Genomics. 2018 Jun 20;11:54. doi: 10.1186/s12920-018-0373-7 (PMC6011398; doi:10.1186/s12920-018-0373-7)
Supplement: Supplementary file 2 — List of top-ranked pathways associated with coronary artery disease. (XLSX 21 kb) [file 12920_2018_373_MOESM2_ESM.xlsx]

## Sheet: cad_path_pv
Coronary Artery Disease
Pathway Name	Reactome Code	No. of SNPs	AUC (CL)	95% c.i. (+/-)	AUC (IL)	P	FDR
Antigen processing-Cross presentation	R-HSA-1236975	1367	0.549907	0.016609	0.538585	1.85058e-06	0.00292391
Negative epigenetic regulation of rRNA expression	R-HSA-5250941	824	0.545822	0.016615	0.489341	1.31169e-05	0.00830925
Synthesis of Ketone Bodies	R-HSA-77111	201	0.545419	0.016616	0.49662	1.57771e-05	0.00830925
Ketone body metabolism	R-HSA-74182	217	0.544273	0.016618	0.49807	2.64505e-05	0.0104479
Oncogene Induced Senescence	R-HSA-2559585	436	0.543451	0.016619	0.541474	3.80256e-05	0.0120161
ER-Phagosome pathway	R-HSA-1236974	1150	0.542488	0.01662	0.533508	5.77076e-05	0.0151963
Axon guidance	R-HSA-422475	16172	0.542113	0.01662	0.531212	6.77247e-05	0.0152864
Regulation of TP53 Degradation	R-HSA-6804757	535	0.54163	0.016621	0.53718	8.30674e-05	0.015986
Toll-Like Receptors Cascades	R-HSA-168898	2741	0.541411	0.016621	0.533019	9.10596e-05	0.015986
Cellular responses to stress	R-HSA-2262752	5865	0.54109	0.016628	0.54109	0.000104099	0.0164476
Signaling by NOTCH	R-HSA-157118	2206	0.540433	0.016622	0.514855	0.000136485	0.0179336
NoRC negatively regulates rRNA expression	R-HSA-427413	803	0.540424	0.016622	0.485673	0.000136989	0.0179336
Toll Like Receptor 4 (TLR4) Cascade	R-HSA-166016	2450	0.540242	0.016622	0.533502	0.000147555	0.0179336
Wax biosynthesis	R-HSA-8848584	65	0.540022	0.016622	0.493801	0.000161353	0.0182098
Regulation of TP53 Activity through Acetylation	R-HSA-6804758	416	0.539296	0.016623	0.506403	0.000216015	0.0217035
mRNA Editing: C to U Conversion	R-HSA-72200	104	0.5391	0.016623	0.477292	0.000233519	0.0217035
Formation of the Editosome	R-HSA-75094	104	0.5391	0.016623	0.477292	0.000233519	0.0217035
Insulin receptor recycling	R-HSA-77387	422	0.538522	0.016624	0.505513	0.000293217	0.0257379
Oxidative Stress Induced Senescence	R-HSA-2559580	1122	0.537796	0.016625	0.537796	0.000388533	0.0316023
Regulation of TP53 Expression and Degradation	R-HSA-6806003	575	0.537694	0.016625	0.536576	0.000404044	0.0316023
PPARA activates gene expression	R-HSA-1989781	2728	0.53753	0.016625	0.517867	0.000430203	0.0316023
Mitochondrial translation initiation	R-HSA-5368286	1054	0.537417	0.016625	0.527051	0.00044914	0.0316023
N-glycan antennae elongation in the medial/trans-Golgi	R-HSA-975576	757	0.537354	0.016625	0.510069	0.000460033	0.0316023
Developmental Biology	R-HSA-1266738	22781	0.536839	0.016625	0.532699	0.000558799	0.0356622
Mitochondrial translation	R-HSA-5368287	1161	0.536813	0.016625	0.53042	0.000564276	0.0356622
Regulation of lipid metabolism by Peroxisome proliferator-activated receptor alpha (PPARalpha)	R-HSA-400206	2778	0.536576	0.016625	0.516667	0.000616555	0.0374675
Rho GTPase cycle	R-HSA-194840	4242	0.535984	0.016626	0.517269	0.000767509	0.0449135
Reactions specific to the complex N-glycan synthesis pathway	R-HSA-975578	220	0.535663	0.016626	0.504619	0.000863086	0.0487027
Innate Immune System	R-HSA-168249	23241	0.535541	0.016626	0.527342	0.000902226	0.0491558
Signaling by VEGF	R-HSA-194138	7889	0.535423	0.016626	0.529341	0.000941645	0.0495933
RNA Polymerase I Chain Elongation	R-HSA-73777	563	0.535127	0.016626	0.486516	0.00104766	0.0515396
Fatty acid, triacylglycerol, and ketone body metabolism	R-HSA-535734	5263	0.535104	0.016626	0.518234	0.00105635	0.0515396
Activation of the AP-1 family of transcription factors	R-HSA-450341	218	0.535031	0.016626	0.527478	0.00108436	0.0515396
RNA Polymerase I Transcription Termination	R-HSA-73863	444	0.534968	0.016626	0.488232	0.00110908	0.0515396
Glucagon signaling in metabolic regulation	R-HSA-163359	752	0.534283	0.016627	0.523382	0.00141373	0.0638196
Signal Transduction	R-HSA-162582	47867	0.533965	0.01662	0.533965	0.00157994	0.0680396
Serotonin Neurotransmitter Release Cycle	R-HSA-181429	645	0.533922	0.016627	0.50985	0.00160375	0.0680396
Regulation of TP53 Activity	R-HSA-5633007	2606	0.533864	0.016628	0.533864	0.00163639	0.0680396
RIP-mediated NFkB activation via ZBP1	R-HSA-1810476	391	0.533757	0.016627	0.515589	0.00169822	0.0687997
Activation of NMDA receptor upon glutamate binding and postsynaptic events	R-HSA-442755	1456	0.533469	0.016627	0.510924	0.00187548	0.0730651
EPH-Ephrin signaling	R-HSA-2682334	2620	0.533432	0.016627	0.517373	0.00189945	0.0730651
Toll Like Receptor 9 (TLR9) Cascade	R-HSA-168138	1789	0.533367	0.016627	0.520232	0.00194224	0.0730651
Cross-presentation of particulate exogenous antigens (phagosomes)	R-HSA-1236973	184	0.533244	0.016627	0.53088	0.0060675	0.113407
p75 NTR receptor-mediated signalling	R-HSA-193704	2590	0.533143	0.016627	0.508565	0.00209657	0.0770367
WNT5A-dependent internalization of FZD2, FZD5 and ROR2	R-HSA-5140745	358	0.533065	0.016627	0.488324	0.0021529	0.0772761
ZBP1(DAI) mediated induction of type I IFNs	R-HSA-1606322	471	0.533	0.016627	0.511373	0.0022009	0.0772761
NrCAM interactions	R-HSA-447038	282	0.532786	0.016627	0.506675	0.00236596	0.0778178
ADP signalling through P2Y purinoceptor 12	R-HSA-392170	464	0.532753	0.016627	0.523986	0.0023924	0.0778178
Adaptive Immune System	R-HSA-1280218	14805	0.532716	0.016627	0.515712	0.00242237	0.0778178
trans-Golgi Network Vesicle Budding	R-HSA-199992	1413	0.532644	0.016627	0.510411	0.00248167	0.0778178
Clathrin derived vesicle budding	R-HSA-421837	1413	0.532644	0.016627	0.510411	0.00248167	0.0778178
Signaling by Rho GTPases	R-HSA-194315	8293	0.532597	0.016627	0.521236	0.00252109	0.0778178
Cellular Senescence	R-HSA-2559583	2118	0.53255	0.016625	0.53255	0.00256109	0.0778178
Hemostasis	R-HSA-109582	14273	0.532333	0.016611	0.532333	0.00275341	0.0820827
Scavenging by Class B Receptors	R-HSA-3000471	149	0.532144	0.016628	0.524836	0.00762687	0.125526
Cell-extracellular matrix interactions	R-HSA-446353	342	0.532142	0.016628	0.497784	0.00293351	0.0843516
RNA Polymerase I Promoter Escape	R-HSA-73772	428	0.532054	0.016628	0.490728	0.00302006	0.0843516
Toll Like Receptor 7/8 (TLR7/8) Cascade	R-HSA-168181	1722	0.532031	0.016628	0.519928	0.00304306	0.0843516
MyD88 dependent cascade initiated on endosome	R-HSA-975155	1722	0.532031	0.016628	0.519928	0.00304306	0.0843516
Mitochondrial translation elongation	R-HSA-5389840	1041	0.531975	0.016628	0.529449	0.00309974	0.0844411
SUMOylation of DNA damage response and repair proteins	R-HSA-3108214	1254	0.5318	0.016617	0.5318	0.00328311	0.0879207
Metabolism	R-HSA-1430728	37321	0.531703	0.016627	0.531703	0.00338897	0.0890535
RAF-independent MAPK1/3 activation	R-HSA-112409	348	0.53162	0.016628	0.528035	0.003482	0.0890535
Activated TLR4 signalling	R-HSA-166054	2089	0.531609	0.016628	0.529083	0.0034945	0.0890535
Post NMDA receptor activation events	R-HSA-438064	1267	0.531393	0.016628	0.519724	0.00374845	0.0916783
Signaling by SCF-KIT	R-HSA-1433557	7264	0.531388	0.016628	0.518258	0.00375452	0.0916783
Signal amplification	R-HSA-392518	652	0.531374	0.016628	0.52701	0.00377157	0.0916783
G1 Phase	R-HSA-69236	509	0.531231	0.016628	0.528016	0.00394981	0.0931447
Cyclin D associated events in G1	R-HSA-69231	509	0.531231	0.016628	0.528016	0.00394981	0.0931447
Toll Like Receptor TLR6:TLR2 Cascade	R-HSA-168188	1838	0.530936	0.016628	0.527976	0.0043419	0.0957381
Toll Like Receptor TLR1:TLR2 Cascade	R-HSA-168179	1838	0.530936	0.016628	0.527976	0.0043419	0.0957381
Toll Like Receptor 2 (TLR2) Cascade	R-HSA-181438	1838	0.530936	0.016628	0.527976	0.0043419	0.0957381
MyD88:Mal cascade initiated on plasma membrane	R-HSA-166058	1838	0.530936	0.016628	0.527976	0.0043419	0.0957381
Opsins	R-HSA-419771	137	0.530921	0.016628	0.520229	0.00436275	0.0957381
SUMOylation of transcription factors	R-HSA-3232118	260	0.530803	0.016628	0.526252	0.00452996	0.096193
Antigen Presentation: Folding, assembly and peptide loading of class I MHC	R-HSA-983170	485	0.53079	0.016628	0.508558	0.00454873	0.096193
TRAF6 mediated induction of NFkB and MAP kinases upon TLR7/8 or 9 activation	R-HSA-975138	1705	0.530778	0.016628	0.519067	0.00456612	0.096193
VEGFA-VEGFR2 Pathway	R-HSA-4420097	7686	0.530626	0.016628	0.528163	0.00479169	0.0996167
MAPK family signaling cascades	R-HSA-5683057	6483	0.53057	0.016628	0.53057	0.0048773	0.10008
p75NTR negatively regulates cell cycle via SC1	R-HSA-193670	122	0.530291	0.016628	0.513662	0.0116739	0.148748
CREB phosphorylation through the activation of Ras	R-HSA-442742	979	0.530238	0.016628	0.516364	0.00541393	0.108686
Cell surface interactions at the vascular wall	R-HSA-202733	2443	0.530226	0.016628	0.518858	0.00543429	0.108686
Metabolism of Angiotensinogen to Angiotensins	R-HSA-2022377	297	0.529975	0.016628	0.490381	0.00587629	0.113407
Interferon alpha/beta signaling	R-HSA-909733	1029	0.529967	0.016628	0.518597	0.0058909	0.113407
Disassembly of the destruction complex and recruitment of AXIN to the membrane	R-HSA-4641262	432	0.529898	0.016628	0.490873	0.00601824	0.113407
PRC2 methylates histones and DNA	R-HSA-212300	429	0.529882	0.016628	0.507673	0.00604812	0.113407
Regulation of mitotic cell cycle	R-HSA-453276	1054	0.529816	0.016628	0.519765	0.0061728	0.113407
APC/C-mediated degradation of cell cycle proteins	R-HSA-174143	1054	0.529816	0.016628	0.519765	0.0061728	0.113407
NCAM signaling for neurite out-growth	R-HSA-375165	6572	0.529717	0.016628	0.529717	0.00636416	0.114865
Vasopressin regulates renal water homeostasis via Aquaporins	R-HSA-432040	1034	0.5297	0.016628	0.521514	0.00639755	0.114865
Synthesis of Dolichyl-phosphate	R-HSA-446199	52	0.52967	0.016628	0.509892	0.0153322	0.167068
Interleukin-1 processing	R-HSA-448706	101	0.529646	0.016628	0.49794	0.00650467	0.115109
EPHB-mediated forward signaling	R-HSA-3928662	1344	0.52962	0.016628	0.523505	0.00655682	0.115109
RNA Polymerase I Promoter Clearance	R-HSA-73854	844	0.529543	0.016628	0.502248	0.00671348	0.116564
