# Supplementary material for: Genetic interaction effects reveal lipid-metabolic and inflammatory pathways underlying common metabolic disease risks
Source: BMC Med Genomics. 2018 Jun 20;11:54. doi: 10.1186/s12920-018-0373-7 (PMC6011398; doi:10.1186/s12920-018-0373-7)
Supplement: Supplementary file 3 — List of top-ranked pathways associated with hypertension. (XLSX 19 kb) [file 12920_2018_373_MOESM3_ESM.xlsx]

## Sheet: ht_paths
Hypertension
Pathway Name	Reactome Code	No. of SNPs	AUC (CL)	95% c.i. (+/-)	AUC (IL)	P	FDR
Incretin synthesis, secretion, and inactivation	R-HSA-400508	384	0.545749	0.016548	0.53209	8.38304e-06	0.0132368
Class B/2 (Secretin family receptors)	R-HSA-373080	1513	0.542394	0.016553	0.527021	4.19933e-05	0.0237083
Ligand-independent caspase activation via DCC	R-HSA-418889	507	0.542242	0.016553	0.495643	4.50442e-05	0.0237083
Synthesis, secretion, and inactivation of Glucagon-like Peptide-1 (GLP-1)	R-HSA-381771	329	0.541474	0.016554	0.527933	6.39561e-05	0.0252467
Inhibition of the proteolytic activity of APC/C required for the onset of anaphase by mitotic spindle checkpoint components	R-HSA-141405	224	0.540494	0.016555	0.532909	9.91171e-05	0.0260843
Inactivation of APC/C via direct inhibition of the APC/C complex	R-HSA-141430	224	0.540494	0.016555	0.532909	9.91171e-05	0.0260843
Glucagon-type ligand receptors	R-HSA-420092	561	0.539888	0.016555	0.532008	0.000129288	0.0277248
Mitotic Spindle Checkpoint	R-HSA-69618	283	0.539697	0.016556	0.529229	0.000140468	0.0277248
Energy dependent regulation of mTOR by LKB1-AMPK	R-HSA-380972	488	0.53897	0.016556	0.488039	0.000191918	0.033508
Post-translational protein modification	R-HSA-597592	19970	0.538733	0.016556	0.514142	0.00021221	0.033508
APC-Cdc20 mediated degradation of Nek2A	R-HSA-179409	274	0.538122	0.016557	0.530311	0.000274216	0.0393624
Metabolism	R-HSA-1430728	37330	0.536933	0.016558	0.522937	0.000446405	0.0553611
Potassium Channels	R-HSA-1296071	3303	0.536873	0.016558	0.523314	0.000457335	0.0553611
Bicarbonate transporters	R-HSA-425381	237	0.536697	0.016558	0.511093	0.000490852	0.0553611
COPII (Coat Protein 2) Mediated Vesicle Transport	R-HSA-204005	1355	0.535986	0.016559	0.514614	0.000650977	0.0685261
G-protein activation	R-HSA-202040	578	0.535165	0.016559	0.532416	0.0008958	0.0843305
Axon guidance	R-HSA-422475	16192	0.53513	0.016559	0.511619	0.000907928	0.0843305
Transport of Mature Transcript to Cytoplasm	R-HSA-72202	983	0.534815	0.01656	0.496093	0.00102414	0.088974
Ligand-gated ion channel transport	R-HSA-975298	606	0.534672	0.01656	0.500817	0.00108131	0.088974
Adenosine P1 receptors	R-HSA-417973	85	0.534494	0.01656	0.516266	0.00115661	0.088974
Developmental Biology	R-HSA-1266738	22782	0.53428	0.01656	0.515444	0.00125353	0.088974
Golgi Cisternae Pericentriolar Stack Reorganization	R-HSA-162658	214	0.534221	0.01656	0.523874	0.00128155	0.088974
Neutrophil degranulation	R-HSA-6798695	8365	0.534191	0.01656	0.515288	0.00129601	0.088974
Metabolism of lipids and lipoproteins	R-HSA-556833	16010	0.53393	0.016562	0.53393	0.00142836	0.0905505
Presynaptic function of Kainate receptors	R-HSA-500657	630	0.53392	0.01656	0.526924	0.00143367	0.0905505
Synthesis, secretion, and inactivation of Glucose-dependent Insulinotropic Polypeptide (GIP)	R-HSA-400511	184	0.532706	0.016561	0.525678	0.00223165	0.134154
Metabolism of proteins	R-HSA-392499	27390	0.5326	0.016561	0.524924	0.00231781	0.134154
BH3-only proteins associate with and inactivate anti-apoptotic BCL-2 members	R-HSA-111453	127	0.532527	0.016561	0.524696	0.00237892	0.134154
Meiotic recombination	R-HSA-912446	525	0.53226	0.016561	0.500919	0.00261516	0.138748
Synthesis of (16-20)-hydroxyeicosatetraenoic acids (HETE)	R-HSA-2142816	106	0.532114	0.016561	0.50635	0.00275322	0.138748
Caspase activation via extrinsic apoptotic signalling pathway	R-HSA-5357769	782	0.532111	0.016561	0.499187	0.00275613	0.138748
Frs2-mediated activation	R-HSA-170968	5560	0.532054	0.016561	0.506727	0.00281187	0.138748
GABA A receptor activation	R-HSA-977441	382	0.531879	0.016561	0.500279	0.00298949	0.141699
ERBB2 Regulates Cell Motility	R-HSA-6785631	937	0.531803	0.016561	0.511012	0.00306976	0.141699
Downregulation of ERBB4 signaling	R-HSA-1253288	280	0.531706	0.016561	0.525311	0.00317507	0.141699
Tristetraprolin (TTP, ZFP36) binds and destabilizes mRNA	R-HSA-450513	227	0.531656	0.016561	0.529896	0.00323063	0.141699
TRAF6 mediated IRF7 activation	R-HSA-933541	320	0.531508	0.016561	0.50582	0.00340031	0.14511
Extracellular matrix organization	R-HSA-1474244	7551	0.531279	0.016561	0.491954	0.00367887	0.147933
Glucagon signaling in metabolic regulation	R-HSA-163359	738	0.531247	0.016561	0.529461	0.00371941	0.147933
Regulation of mRNA stability by proteins that bind AU-rich elements	R-HSA-450531	1128	0.531225	0.016561	0.514036	0.00374751	0.147933
Association of TriC/CCT with target proteins during biosynthesis	R-HSA-390471	550	0.531033	0.016562	0.531033	0.00400108	0.15409
Apoptosis induced DNA fragmentation	R-HSA-140342	144	0.530864	0.016561	0.501681	0.00423704	0.155588
Activation of DNA fragmentation factor	R-HSA-211227	144	0.530864	0.016561	0.501681	0.00423704	0.155588
Generic Transcription Pathway	R-HSA-212436	12544	0.530625	0.016561	0.510272	0.00459227	0.164467
Prolonged ERK activation events	R-HSA-169893	5593	0.530564	0.016561	0.506277	0.00468715	0.164467
Conversion from APC/C:Cdc20 to APC/C:Cdh1 in late anaphase	R-HSA-176407	214	0.530275	0.016561	0.530026	0.00516119	0.174028
AMPK inhibits chREBP transcriptional activation activity	R-HSA-163680	160	0.530264	0.016561	0.4975	0.00518006	0.174028
mTOR signalling	R-HSA-165159	599	0.53003	0.016562	0.490503	0.00559648	0.178591
EGFR Transactivation by Gastrin	R-HSA-2179392	309	0.530026	0.016562	0.485403	0.00560385	0.178591
Cyclin B2 mediated events	R-HSA-157881	82	0.529987	0.016562	0.48894	0.0056762	0.178591
Thrombin signalling through proteinase activated receptors (PARs)	R-HSA-456926	584	0.529938	0.016562	0.526831	0.00576829	0.178591
Signalling to ERKs	R-HSA-187687	5751	0.529786	0.016562	0.505661	0.00606258	0.183291
Transport of glucose and other sugars, bile salts and organic acids, metal ions and amine compounds	R-HSA-425366	2551	0.529741	0.016562	0.510261	0.00615226	0.183291
Senescence-Associated Secretory Phenotype (SASP)	R-HSA-2559582	896	0.529428	0.016562	0.517508	0.00680972	0.19087
Peptide hormone metabolism	R-HSA-2980736	1746	0.529417	0.016562	0.529417	0.00683393	0.19087
mRNA decay by 3' to 5' exoribonuclease	R-HSA-429958	228	0.529411	0.016562	0.527639	0.00684717	0.19087
ERBB2 Activates PTK6 Signaling	R-HSA-8847993	906	0.529373	0.016562	0.51201	0.00693155	0.19087
Synthesis of PG	R-HSA-1483148	128	0.529262	0.016562	0.511541	0.00718338	0.19087
G beta:gamma signalling through PLC beta	R-HSA-418217	564	0.529232	0.016562	0.521312	0.00725284	0.19087
Ub-specific processing proteases	R-HSA-5689880	2309	0.529232	0.016562	0.514218	0.00725284	0.19087
SUMO is proteolytically processed	R-HSA-3065679	89	0.529055	0.016562	0.494512	0.007675	0.19523
Neuronal System	R-HSA-112316	12527	0.529035	0.016562	0.516152	0.00772405	0.19523
O-linked glycosylation of mucins	R-HSA-913709	1985	0.528993	0.016562	0.491565	0.00782799	0.19523
MAPK1/MAPK3 signaling	R-HSA-5684996	5554	0.528959	0.016562	0.504593	0.00791304	0.19523
Membrane Trafficking	R-HSA-199991	11896	0.528779	0.016562	0.528779	0.00837721	0.201433
Prostacyclin signalling through prostacyclin receptor	R-HSA-392851	342	0.528763	0.016562	0.521958	0.00841962	0.201433
HS-GAG biosynthesis	R-HSA-2022928	1361	0.528611	0.016562	0.497245	0.00883218	0.204352
Butyrate Response Factor 1 (BRF1) binds and destabilizes mRNA	R-HSA-450385	229	0.528566	0.016562	0.525745	0.00895773	0.204352
G alpha (s) signalling events	R-HSA-418555	3531	0.52855	0.016562	0.521774	0.00900275	0.204352
PI3K events in ERBB4 signaling	R-HSA-1250342	841	0.52853	0.016562	0.513089	0.00905931	0.204352
